# Supplementary material for: Hepatocellular carcinoma cells downregulate NADH:Ubiquinone Oxidoreductase Subunit B3 to maintain reactive oxygen species homeostasis
Source: Hepatol Commun. 2024 Mar 4;8(3):e0395. doi: 10.1097/HC9.0000000000000395 (PMC10914236; doi:10.1097/HC9.0000000000000395)
Supplement: Supplementary file 2 [file hc9-8-e0395-s002.xlsx]

## Sheet: Detailed information of patient
Table S1. HCC patents' information
Type of tissue	Gender	Age	Lymphatic metastasis	Grade	Size	Virus infection	Complications
HCC	Male	66		Ⅲ	2.5×2.5×2.3cm		Cholecystitis
HCC	Male	63	No		15×13×11cm
HCC	Male	63		Ⅱ	7×5×3.5cm	HBV (+)	Cirrhosis, Gallstone
HCC	Male	62		Ⅱ-Ⅲ	10×8×5cm	HBV (+)	Cholecystitis
HCC	Male	61			6.5×3.5×2cm	HBV (+)	Cirrhosis, Cholecystitis
HCC	Male	60	Yes		8×3×1.5cm		Cirrhosis, Cholecystitis
HCC	Male	58			3.5×3×3cm
HCC	Male	55	Yes	Ⅱ	4.5×4.35×4cm		Cholecystitis
HCC	Male	55	No		7.5×5×1cm	HBV (+)，HCV (+)	Cirrhosis, Cholecystitis
HCC	Male	55			3×1×1cm	HBV (+)	Cirrhosis
HCC	Male	55		Ⅲ	15×8×7cm	HBV (+)	Cholecystitis
HCC	Male	55			9.8×7.5×6.8cm	HBV(+)	Cirrhosis, Cholecystitis
HCC	Male	54	Yes		7×6×4cm		Diabetes
HCC	Male	52	No	Ⅲ	4×3×1.5cm	HBV (+)	Gallstone
HCC	Male	51			4×3×2cm		Cholecystitis, Gallstone
HCC	Male	50				HBV (+)
HCC	Femal	50	Yes		10×5.5×3.5cm		Cholecystitis, Gallstone
HCC	Male	49	Yes	Ⅲ	4.5×4.35×4cm	HBV(+)	Cirrhosis
HCC	Femal	48	Yes	Ⅱ-Ⅲ	8×5×4cm		Cholecystitis, Renal cyst
HCC	Male	46			5.5×4.5×3.5cm		Cholecystitis,Hypertension
HCC	Male	46	No	Ⅱ	3.5×3.5×3cm	HBV (+)	Cirrhosis, Cholecystitis
HCC	Male	43		Ⅱ	3×2×2cm		Cirrhosis
HCC	Male	39	No		11×10×9cm	HBV (+)	Cholecystitis
HCC	Male	35			3×2×2cm	HBV (+)	Cirrhosis, Gallstone
