# Supplementary material for: Hepatocellular carcinoma cells downregulate NADH:Ubiquinone Oxidoreductase Subunit B3 to maintain reactive oxygen species homeostasis
Source: Hepatol Commun. 2024 Mar 4;8(3):e0395. doi: 10.1097/HC9.0000000000000395 (PMC10914236; doi:10.1097/HC9.0000000000000395)
Supplement: Supplementary file 3 [file hc9-8-e0395-s003.xlsx]

## Sheet: Detailed information of patient
		Table S2. Primers Used in this Study
		Genes	Primers
		NDUFB3 (for whole NDUFB3 cloning	Forward: 5′- TCAGTGATGCTTCTTATCT-3'	Reverse: 5′- ATGGCCCATGAACATGGACA-3'
		NDUFB3 (RT-PCR)	Forward: 5'-GCAAAAGGGCTAAGGGA-3'	Reverse: 5'-GCAAAGCCACCCATGTAT-3'
		GAPDH	Forward: 5′-CTCAAGGGCATCCTGGGCTA-3′	Reverse: 5′-CGTCAAAGGTGGAGGAGTGG-3′
		NDUFB8	Forward: 5'-CCGCCAAGAAGTATAATATGCGT-3'	Reverse: 5'-TATCCACACGGTTCCTGTTGT-3'
		NDUFS4	Forward: 5'-TGCTCGCAATAACATGCAGTC-3'	Reverse: 5'-GATCAGCCGTTGATGCCCAA-3'
		NDUFS2	Forward: 5'-CCGGCTAGACTATGTGTCCATGA-3'	Reverse: 5'-GATGTGGTTCAACAAACGTGTGA-3'
		MT-ND1	Forward: 5'-CCCTAAAACCCGCCACATCT-3'	Reverse: 5'-GGCCTAGGTTGAGGTTGACC-3'
		SDHA	Forward: 5'-CAAACAGGAACCCGAGGTTTT-3'	Reverse: 5'-CAGCTTGGTAACACATGCTGTAT-3'
		SDHB	Forward: 5'-ACCTTCCGAAGATCATGCAGA -3'	Reverse: 5'-GTGCAAGCTAGAGTGTTGCCT-3'
		MT-CYB	Forward: 5'-GCCCTCGGCTTACTTCTCTT-3'	Reverse: 5'-GACGGATCGGAGAATTGTGT-3'
		CYC1	Forward: 5'-CTTCGCGGGGTAGTGTTGG-3'	Reverse: 5'-GGCCAGACTTCGACGACAA-3'
		MT-CO1 (or COX1)	Forward: 5'-TCCTTATTCGAGCCGAGCTG -3'	Reverse: 5'-ACAAATGCATGGGCTGTGAC-3'
		MT-CO2	Forward: 5'-CTGAACCTACGAGTACACCG-3'	Reverse: 5'-TTAATTCTAGGACGATGGGC-3'
		ATP5F1A (or ATP5A1)	Forward: 5'-ATGACGACTTATCCAAACAGGC-3'	Reverse: 5'-CGGGAGTGTAGGTAGAACACAT-3'
		MT-ATP6	Forward: 5'-TTCGCTTCATTCATTGCCCC-3'	Reverse: 5'-GGGTGGTGATTAGTCGGTTGT-3'
		ß-actin	Forward: 5'-CACCATTGGCAATGAGCGGTTC-3'	Reverse: 5'-AGGTCTTTGCGGATGTCCACGT-3'
